# Supplementary material for: Exploring the Therapeutic Potential of Aquaporin-4 Modulation in Sepsis: Inhibitors and Facilitators
Source: Int J Mol Sci. 2026 May 13;27(10):4333. doi: 10.3390/ijms27104333 (PMC13207916; doi:10.3390/ijms27104333)
Supplement: Supplementary file 1 [file ijms-27-04333-s001.zip]

Archive with 1 entries (1 files):
- ijms-4257185-supplementary.pdf
